# Supplementary material for: ﻿Revision of the Chinese Pachynotus Kollar & L. Redtenbacher, 1844 (Coleoptera, Curculionidae), with descriptions of two new species
Source: Zookeys. 2024 Apr 10;1197:153–69. doi: 10.3897/zookeys.1197.114969 (PMC11033554; doi:10.3897/zookeys.1197.114969)
Supplement: XML Treatment for Pachynotus [file zookeys.1197.114969-treatment1.xml]

<!DOCTYPE tp:taxon-treatment
  PUBLIC "-//TaxonX//DTD Taxonomic Treatment Publishing DTD v0 20100105//EN" "tax-treatment-NSO.dtd">
<tp:taxon-treatment xmlns:tp="http://www.plazi.org/taxpub"><tp:treatment-meta><kwd-group><label>Taxon classification</label><kwd>
                <named-content content-type="kingdom">Animalia</named-content>
              </kwd><kwd>
                <named-content content-type="order">Coleoptera</named-content>
              </kwd><kwd>
                <named-content content-type="family">Curculionidae</named-content>
              </kwd></kwd-group><mixed-citation publication-type="journal"><person-group><name><surname>Ren</surname><given-names>Jinliang</given-names></name><name><surname>Ren</surname><given-names>Li</given-names></name><name><surname>Zhang</surname><given-names>Runzhi</given-names></name></person-group><article-title>﻿Revision of the Chinese <italic><tp:taxon-name><tp:taxon-name-part taxon-name-part-type="genus" reg="Pachynotus">Pachynotus</tp:taxon-name-part></tp:taxon-name></italic> Kollar &amp; L. Redtenbacher, 1844 (<tp:taxon-name><tp:taxon-name-part taxon-name-part-type="order">Coleoptera</tp:taxon-name-part></tp:taxon-name>, <tp:taxon-name><tp:taxon-name-part taxon-name-part-type="family">Curculionidae</tp:taxon-name-part></tp:taxon-name>), with descriptions of two new species</article-title><source>Zookeys</source><day>10</day><month>04</month><year>2024</year><volume>1197</volume><fpage>153</fpage><lpage>169</lpage><pub-id pub-id-type="doi">10.3897/zookeys.1197.114969</pub-id></mixed-citation></tp:treatment-meta><tp:nomenclature><label>﻿</label><tp:taxon-name>
              <object-id xmlns:xlink="http://www.w3.org/1999/xlink" content-type="arpha" xlink:type="simple">A336D6F9-176B-53F5-A005-DAA0A194B2EC</object-id>
              <tp:taxon-name-part taxon-name-part-type="genus" reg="Pachynotus">Pachynotus</tp:taxon-name-part>
            </tp:taxon-name><tp:taxon-authority>Kollar &amp; L. Redtenbacher, 1844</tp:taxon-authority><tp:nomenclature-citation-list><tp:nomenclature-citation><tp:taxon-name>
                  <tp:taxon-name-part taxon-name-part-type="genus" reg="Pachynotus">Pachynotus</tp:taxon-name-part>
                </tp:taxon-name><comment>Kollar &amp; L. Redtenbacher 1844: 541. Type species: <tp:taxon-name><tp:taxon-name-part taxon-name-part-type="genus" reg="Pachynotus">P.</tp:taxon-name-part><tp:taxon-name-part taxon-name-part-type="species" reg="globicollis">globicollis</tp:taxon-name-part></tp:taxon-name> Kollar &amp; L. Redtenbacher, 1844. Type locality: India and Kashmir.</comment></tp:nomenclature-citation></tp:nomenclature-citation-list></tp:nomenclature><tp:treatment-sec sec-type="diagnosis" id="SECID0EWKAC"><title>Diagnosis.</title><p>Head with eyes lateral, ovate, flat, or slightly prominent. Base of rostrum not or only slightly broader than forehead, with narrow or broad central furrow, reaching fore margin of forehead or head apex; antennal scrobes dilated and much shallower behind, upper edge touching eyes. Antennal with scape reaching the middle or posterior margin of the eyes at rest, clavate; funicle with the two basal desmomeres more elongate, desmomere III–VI subequal, desmomere VII subconical; club short, ovate, three-segmented. Pronotum with a central sulcus, fine, extremely shallow. Elytra ovate, with base raised as prominent flange or not, and the base bisinuate or not; odd interstriae more raised than even ones or not; metanepisternum fused with it behind, metanepisternal suture therefore distinct only in the cephalic 1/2. Corbels of hind tibiae open or narrowly enclosed; claws connate at base.</p></tp:treatment-sec></tp:taxon-treatment>
