# Supplementary material for: ﻿Revision of the Chinese Pachynotus Kollar & L. Redtenbacher, 1844 (Coleoptera, Curculionidae), with descriptions of two new species
Source: Zookeys. 2024 Apr 10;1197:153–69. doi: 10.3897/zookeys.1197.114969 (PMC11033554; doi:10.3897/zookeys.1197.114969)
Supplement: XML Treatment for Pachynotus pilosus [file zookeys.1197.114969-treatment2.xml]

<!DOCTYPE tp:taxon-treatment
  PUBLIC "-//TaxonX//DTD Taxonomic Treatment Publishing DTD v0 20100105//EN" "tax-treatment-NSO.dtd">
<tp:taxon-treatment xmlns:tp="http://www.plazi.org/taxpub"><tp:treatment-meta><kwd-group><label>Taxon classification</label><kwd>
                <named-content content-type="kingdom">Animalia</named-content>
              </kwd><kwd>
                <named-content content-type="order">Coleoptera</named-content>
              </kwd><kwd>
                <named-content content-type="family">Curculionidae</named-content>
              </kwd></kwd-group><mixed-citation publication-type="journal"><person-group><name><surname>Ren</surname><given-names>Jinliang</given-names></name><name><surname>Ren</surname><given-names>Li</given-names></name><name><surname>Zhang</surname><given-names>Runzhi</given-names></name></person-group><article-title>﻿Revision of the Chinese <italic><tp:taxon-name><tp:taxon-name-part taxon-name-part-type="genus" reg="Pachynotus">Pachynotus</tp:taxon-name-part></tp:taxon-name></italic> Kollar &amp; L. Redtenbacher, 1844 (<tp:taxon-name><tp:taxon-name-part taxon-name-part-type="order">Coleoptera</tp:taxon-name-part></tp:taxon-name>, <tp:taxon-name><tp:taxon-name-part taxon-name-part-type="family">Curculionidae</tp:taxon-name-part></tp:taxon-name>), with descriptions of two new species</article-title><source>Zookeys</source><day>10</day><month>04</month><year>2024</year><volume>1197</volume><fpage>153</fpage><lpage>169</lpage><pub-id pub-id-type="doi">10.3897/zookeys.1197.114969</pub-id></mixed-citation></tp:treatment-meta><tp:nomenclature><label>﻿</label><tp:taxon-name>
              <object-id xmlns:xlink="http://www.w3.org/1999/xlink" content-type="arpha" xlink:type="simple">A9AD1D38-6DE0-55E3-9A76-9FD6D4A5BFA8</object-id>
              <tp:taxon-name-part taxon-name-part-type="genus" reg="Pachynotus">Pachynotus</tp:taxon-name-part>
              <tp:taxon-name-part taxon-name-part-type="species" reg="pilosus">pilosus</tp:taxon-name-part>
              <object-id xmlns:xlink="http://www.w3.org/1999/xlink" content-type="zoobank" xlink:type="simple">https://zoobank.org/37B015C6-3A67-4BD0-B8D7-F312C395791F</object-id>
            </tp:taxon-name><tp:taxon-status xmlns:xlink="http://www.w3.org/1999/xlink" xlink:type="simple">sp. nov.</tp:taxon-status><xref ref-type="fig" rid="F1">Figs 1</xref><xref ref-type="fig" rid="F2">, 2</xref><xref ref-type="fig" rid="F3">, 3A, B</xref><xref ref-type="fig" rid="F4">, 4A, C, E</xref><xref ref-type="fig" rid="F5">, 5</xref></tp:nomenclature><tp:treatment-sec sec-type="material" id="SECID0EYMAC"><title>Material examined.</title><p><bold><italic>Holotype</italic></bold>, ♂: (white, printed): 西藏山南曲松 [Xīzàng Shānnán Qǔsōng] 邱多江乡亚堆扎拉山垭口 [Qiūduōjīangxīang Yàduīzhālāshān yàkǒu] / <named-content xmlns:xlink="http://www.w3.org/1999/xlink" content-type="dwc:verbatimCoordinates" xlink:type="simple"><named-content content-type="geo-json" specific-use="{&#34;type&#34;:&#34;Point&#34;,&#34;coordinates&#34;:[92.050700,28.830700]}" id="NCID0EGNAC" xlink:type="simple">28.8307°N, 92.0507°E</named-content></named-content> / 中科院动物所 [Zhōngkēyuàn Dòngwùsuǒ] / 4989.19 m / 2021.VII.12 / 任金梁 [Rén Jīnliáng]: IOZ(E)1965015 // <bold><italic>Paratypes</italic></bold> (2♂, 3♀): same data as holotype except IOZ(E)1965016–IOZ(E)1965020.</p></tp:treatment-sec><tp:treatment-sec sec-type="description" id="SECID0EONAC"><title>Description.</title><p><bold>Holotype, male.</bold> Measurements (in mm): standard length: 5.10; pronotal length: 1.70; pronotal width: 1.9; elytral length: 3.10; elytral width: 2.08; rostral length: 0.90; rostral width: 0.60.</p><p><bold><italic>Habitus and colour</italic></bold> (Fig. <xref ref-type="fig" rid="F1">1A, B</xref>): body elongate-oval, small; integument dark reddish brown; antennae and legs reddish brown, with pale yellowish-brown scales; scales on dorsal and lateral surfaces of rostrum moderately dense, oval to elongate-oval; antennal scape and funicles without scales; pronotum with polygonal scales, moderately dense, not contiguous; scales on elytra polygonal, dense, not contiguous; scales on ventrites moderately dense, polygonal, elongate-oval; scales on legs dense; dorsal of tarsi surface without scales; body with erect to suberect and slightly longer setae; rostrum sparsely covered with suberect fine setae; antennal scape and desmomeres I–VII with long, fine, sparse setae; dorsal and lateral surfaces of pronotum with sparse, suberect setae; setae on interstriae long, erect to suberect, behind declivity slightly longer, erect, equal to 6 × diameter of one scale; setae on ventral surface moderately long, fine, erect.</p><fig id="F1" position="float" orientation="portrait"><object-id xmlns:xlink="http://www.w3.org/1999/xlink" content-type="doi" xlink:type="simple">10.3897/zookeys.1197.114969.figure1</object-id><object-id xmlns:xlink="http://www.w3.org/1999/xlink" content-type="arpha" xlink:type="simple">342C85FF-2A3F-50EF-8BE5-72EA2DD1454A</object-id><label>Figure 1.</label><caption><p>Habitus of <italic><tp:taxon-name><tp:taxon-name-part taxon-name-part-type="genus" reg="Pachynotus">Pachynotus</tp:taxon-name-part><tp:taxon-name-part taxon-name-part-type="species" reg="pilosus">pilosus</tp:taxon-name-part></tp:taxon-name></italic> sp. nov., holotype <bold>A</bold> dorsal view <bold>B</bold> lateral view <bold>C</bold> head and rostrum, dorsal view <bold>D</bold> left protibia, dorsal view <bold>E</bold> antenna, dorsal view. Scale bars: 1 mm (<bold>A, B, D</bold>); 0.5 mm (<bold>C, E</bold>).</p></caption><graphic xmlns:xlink="http://www.w3.org/1999/xlink" xlink:href="zookeys-1197-153_article-114969__-g001.jpg" position="float" orientation="portrait" xlink:type="simple" id="oo_1023177.jpg"><uri content-type="original_file" xlink:type="simple">https://binary.pensoft.net/fig/1023177</uri></graphic></fig><p><bold><italic>Head</italic></bold> (Fig. <xref ref-type="fig" rid="F1">1C</xref>): moderately convex; dorsal surface smooth; punctures small, moderately dense; eyes flat, oval; forehead weakly convex, moderately elevated than base of rostrum in lateral view.</p><p><bold><italic>Rostrum</italic></bold> (Fig. <xref ref-type="fig" rid="F1">1C</xref>): in dorsal view 1.50 × as long as wide, apex narrower than base; sides narrowed from base to middle, and then slightly broadened to apex; dorsal surface with a narrow and shallow median sulcus, reaching fore margin of forehead; epistome broad U-shaped, smooth, posterior angle of epistome &gt;90°; mandibular scars oval; ventral margin of antennal scrobes visible at apical half in dorsal view; in lateral view, without triangular depression positioned laterally between eyes and antennal scrobes; prementum with two setae.</p><p><bold><italic>Antennae</italic></bold> (Fig. <xref ref-type="fig" rid="F1">1E</xref>): scape slender, clavate, reaching posterior margin of eyes at rest, 0.99 × length of funicle; desmomere I 1.40 × length of II, both segments elongate clavate; desmomere III short, clavate, 0.59 × length of II; desmomere IV 0.91 × length of III, nearly equal width; desmomeres IV–VI moniliform, equal in length and width; desmomere VII moniliform, 1.21 × length, 1.24 × width of VI; club elongate-oval, apical sharp, three-segmented, uniformly pubescent, segment I 1.25 × length of II; segment II shorter than segment III.</p><p><bold><italic>Pronotum</italic></bold>: 0.89 × as long as wide; subquadrate in dorsal outline, strongly convex; sides strongly rounded, greatest width after midpoint, gradually narrowing towards both ends, fore margin shorter than posterior one; median sulcus fine, extremely shallow; dorsal surface smooth, punctures small, each puncture covered by a scale; postocular lobes absent, vibrissae fine, dense, yellow.</p><p><bold><italic>Scutellum</italic></bold>: large and distinct, triangular, shiny, uncoated, reddish brown.</p><p><bold><italic>Elytra</italic></bold>: 1.49 × as long as wide, moderately convex, elongate-oval; base not raised as prominent flange, not bisinuate; sides subparallel before declivity, only slightly narrowed near the base; striae distinct, narrow, moderately deep, linear; punctures minute, spot like, moderately dense, space between punctures narrower than the diameter of punctures; interstriae wide, slightly flat, without tubercles, odd interstriae slightly raised than even ones.</p><p><bold><italic>Abdomen</italic></bold> (Fig. <xref ref-type="fig" rid="F2">2A</xref>): sternite I depressed in middle, slightly convex at sides; suture between sternites I and II slightly curved forward in middle; sternite II slightly convex; sternite I longer than II, sternite II slightly shorter than III and IV combined; sternites III and IV equal in length; sternite V moderately convex, apex round, longer than sternites III and IV combined.</p><fig id="F2" position="float" orientation="portrait"><object-id xmlns:xlink="http://www.w3.org/1999/xlink" content-type="doi" xlink:type="simple">10.3897/zookeys.1197.114969.figure2</object-id><object-id xmlns:xlink="http://www.w3.org/1999/xlink" content-type="arpha" xlink:type="simple">A7273800-08EF-5CF1-B639-5094A3F922E6</object-id><label>Figure 2.</label><caption><p>Abdominal and genital structures of <italic><tp:taxon-name><tp:taxon-name-part taxon-name-part-type="genus" reg="Pachynotus">Pachynotus</tp:taxon-name-part><tp:taxon-name-part taxon-name-part-type="species" reg="pilosus">pilosus</tp:taxon-name-part></tp:taxon-name></italic> sp. nov., holotype <bold>A</bold> ventrites, ventral view <bold>B</bold> sternites VIII and IX, dorsal view <bold>C</bold> aedeagus, lateral view <bold>D</bold> aedeagus, dorsal view <bold>E</bold> tegmen, dorsal view. Scale bars: 0.5 mm.</p></caption><graphic xmlns:xlink="http://www.w3.org/1999/xlink" xlink:href="zookeys-1197-153_article-114969__-g002.jpg" position="float" orientation="portrait" xlink:type="simple" id="oo_1023178.jpg"><uri content-type="original_file" xlink:type="simple">https://binary.pensoft.net/fig/1023178</uri></graphic></fig><p><bold><italic>Legs</italic></bold>: rather short; femora clavate; fore tibiae subcylindrical, slightly sinuate, slightly bent inwards at apical quarter, apex not projected inwards and outwards, with long and slender hairs, obviously different from other setae, somewhat sparse (Fig. <xref ref-type="fig" rid="F1">1D</xref>); inner margin of fore tibiae with several extremely small teeth; median and hind tibiae without teeth; corbels of hind tibiae closed.</p><p><bold><italic>Genitalia</italic></bold>: sternite VIII (Fig. <xref ref-type="fig" rid="F2">2B</xref>) divided into two hemisternites, transversely oriented, subtrapeziform; each laterally acuminate. Sternite IX (Fig. <xref ref-type="fig" rid="F2">2B</xref>) with basal plate bilobed; spiculum gastrale 1.19 × as long as aedeagus, strongly sclerotised, anterior third curved. Penis (Fig. <xref ref-type="fig" rid="F2">2C, D</xref>) in dorsal view with tube 0.97 mm in length, 4.8 × length of wide, temones 0.62 mm long; in lateral view curved, more strongly so near base and at apex, greatest width at midpoint. Tegmen (Fig. <xref ref-type="fig" rid="F2">2E</xref>) 0.61 × length of penis, with ring narrow, parameroid lobes developed with basal half more sclerotised; tegminal apodeme slender, forming a Y-shape with basal piece.</p></tp:treatment-sec><tp:treatment-sec sec-type="variation" id="SECID0ENDAE"><title>Variation.</title><p><bold>Male paratypes.</bold> Measurements (in mm): standard length: 5.00–5.30; pronotal length: 1.7–1.9; pronotal width: 1.85–2.10; elytral length: 3.00–3.20; elytral width: 2.00–2.20; rostral length: 0.80–1.00; rostral width: 0.60–0.70.</p><p><bold>Females.</bold> Measurements (in mm): standard length: 4.80–5.50; pronotal length: 1.70–1.80; pronotal width: 1.80–2.10; elytral length: 3.10–3.50; elytral width: 2.08–2.60; rostral length: 0.80–1.00; rostral width: 0.60–0.75. Fore tibiae with short and slender setae, same as other setae (Fig. <xref ref-type="fig" rid="F4">4C</xref>); ventrite V (Fig. <xref ref-type="fig" rid="F5">5A</xref>) parabolic, longer than ventrite II. Sternite VIII (Fig. <xref ref-type="fig" rid="F5">5C</xref>) with spiculum ventrale thin, rod-like and sinuate. Spermatheca (Fig. <xref ref-type="fig" rid="F5">5D</xref>) with corpus subquadrate; cornu widely curved, U-shaped, apically gradually narrowed; ramus subspherical, prominent and long.</p></tp:treatment-sec><tp:treatment-sec sec-type="etymology" id="SECID0EJEAE"><title>Etymology.</title><p><italic>Pilosus</italic>, Latin adjective, meaning “hairy”, in reference to the significantly longer hair on the male fore tibiae than on other parts.</p></tp:treatment-sec><tp:treatment-sec sec-type="distribution" id="SECID0EWEAE"><title>Distribution.</title><p>China (Xizang).</p></tp:treatment-sec><tp:treatment-sec><!--Section generated to contain objects referenced in tp:taxon-treatment.--><fig id="F3" position="float" orientation="portrait"><object-id xmlns:xlink="http://www.w3.org/1999/xlink" content-type="doi" xlink:type="simple">10.3897/zookeys.1197.114969.figure3</object-id><object-id xmlns:xlink="http://www.w3.org/1999/xlink" content-type="arpha" xlink:type="simple">CC2607AB-BABE-586A-BF1C-F89D5FEF9BB3</object-id><label>Figure 3.</label><caption><p>Habitus of <italic><tp:taxon-name><tp:taxon-name-part taxon-name-part-type="genus" reg="Pachynotus">Pachynotus</tp:taxon-name-part><tp:taxon-name-part taxon-name-part-type="species" reg="pilosus">pilosus</tp:taxon-name-part></tp:taxon-name></italic> sp. nov. paratype <bold>A</bold> dorsal view <bold>B</bold> lateral view. <italic><tp:taxon-name><tp:taxon-name-part taxon-name-part-type="genus" reg="Pachynotus">Pachynotus</tp:taxon-name-part><tp:taxon-name-part taxon-name-part-type="species" reg="arcuatus">arcuatus</tp:taxon-name-part></tp:taxon-name></italic> sp. nov. holotype <bold>C</bold> dorsal view <bold>D</bold> lateral view. Scale bars: 1 mm.</p></caption><graphic xmlns:xlink="http://www.w3.org/1999/xlink" xlink:href="zookeys-1197-153_article-114969__-g003.jpg" position="float" orientation="portrait" xlink:type="simple" id="oo_1023179.jpg"><uri content-type="original_file" xlink:type="simple">https://binary.pensoft.net/fig/1023179</uri></graphic></fig><fig id="F4" position="float" orientation="portrait"><object-id xmlns:xlink="http://www.w3.org/1999/xlink" content-type="doi" xlink:type="simple">10.3897/zookeys.1197.114969.figure4</object-id><object-id xmlns:xlink="http://www.w3.org/1999/xlink" content-type="arpha" xlink:type="simple">8AA9390B-84E3-5FA7-8A5C-91F265C019D1</object-id><label>Figure 4.</label><caption><p><italic><tp:taxon-name><tp:taxon-name-part taxon-name-part-type="genus" reg="Pachynotus">Pachynotus</tp:taxon-name-part><tp:taxon-name-part taxon-name-part-type="species" reg="pilosus">pilosus</tp:taxon-name-part></tp:taxon-name></italic> sp. nov. <bold>A</bold> head and rostrum, dorsal view <bold>C</bold> right protibia, anterior view <bold>E</bold> antenna, anterior view; <italic><tp:taxon-name><tp:taxon-name-part taxon-name-part-type="genus" reg="Pachynotus">Pachynotus</tp:taxon-name-part><tp:taxon-name-part taxon-name-part-type="species" reg="arcuatus">arcuatus</tp:taxon-name-part></tp:taxon-name></italic> sp. nov. <bold>B</bold> head and rostrum, dorsal view <bold>D</bold> right protibia, anterior view <bold>F</bold> antenna, anterior view. Scale bars: 0.5 mm (<bold>A, B, E, F</bold>); 1 mm (<bold>C, D</bold>).</p></caption><graphic xmlns:xlink="http://www.w3.org/1999/xlink" xlink:href="zookeys-1197-153_article-114969__-g004.jpg" position="float" orientation="portrait" xlink:type="simple" id="oo_1023180.jpg"><uri content-type="original_file" xlink:type="simple">https://binary.pensoft.net/fig/1023180</uri></graphic></fig><fig id="F5" position="float" orientation="portrait"><object-id xmlns:xlink="http://www.w3.org/1999/xlink" content-type="doi" xlink:type="simple">10.3897/zookeys.1197.114969.figure5</object-id><object-id xmlns:xlink="http://www.w3.org/1999/xlink" content-type="arpha" xlink:type="simple">BFBB5A7C-DCD5-5001-905D-C805A96CE11B</object-id><label>Figure 5.</label><caption><p>Abdominal and genital structures of <italic><tp:taxon-name><tp:taxon-name-part taxon-name-part-type="genus" reg="Pachynotus">Pachynotus</tp:taxon-name-part><tp:taxon-name-part taxon-name-part-type="species" reg="pilosus">pilosus</tp:taxon-name-part></tp:taxon-name></italic> sp. nov. <bold>A</bold> ventrites, ventral view <bold>B</bold> sternite VIII and female genitalia, lateral view <bold>C</bold> sternum VIII, dorsal view <bold>D</bold> spermatheca, lateral view. Scale bars: 0.5 mm.</p></caption><graphic xmlns:xlink="http://www.w3.org/1999/xlink" xlink:href="zookeys-1197-153_article-114969__-g005.jpg" position="float" orientation="portrait" xlink:type="simple" id="oo_1023181.jpg"><uri content-type="original_file" xlink:type="simple">https://binary.pensoft.net/fig/1023181</uri></graphic></fig></tp:treatment-sec></tp:taxon-treatment>
