# Supplementary material for: ﻿Revision of the Chinese Pachynotus Kollar & L. Redtenbacher, 1844 (Coleoptera, Curculionidae), with descriptions of two new species
Source: Zookeys. 2024 Apr 10;1197:153–69. doi: 10.3897/zookeys.1197.114969 (PMC11033554; doi:10.3897/zookeys.1197.114969)
Supplement: XML Treatment for Pachynotus arcuatus [file zookeys.1197.114969-treatment3.xml]

<!DOCTYPE tp:taxon-treatment
  PUBLIC "-//TaxonX//DTD Taxonomic Treatment Publishing DTD v0 20100105//EN" "tax-treatment-NSO.dtd">
<tp:taxon-treatment xmlns:tp="http://www.plazi.org/taxpub"><tp:treatment-meta><kwd-group><label>Taxon classification</label><kwd>
                <named-content content-type="kingdom">Animalia</named-content>
              </kwd><kwd>
                <named-content content-type="order">Coleoptera</named-content>
              </kwd><kwd>
                <named-content content-type="family">Curculionidae</named-content>
              </kwd></kwd-group><mixed-citation publication-type="journal"><person-group><name><surname>Ren</surname><given-names>Jinliang</given-names></name><name><surname>Ren</surname><given-names>Li</given-names></name><name><surname>Zhang</surname><given-names>Runzhi</given-names></name></person-group><article-title>﻿Revision of the Chinese <italic><tp:taxon-name><tp:taxon-name-part taxon-name-part-type="genus" reg="Pachynotus">Pachynotus</tp:taxon-name-part></tp:taxon-name></italic> Kollar &amp; L. Redtenbacher, 1844 (<tp:taxon-name><tp:taxon-name-part taxon-name-part-type="order">Coleoptera</tp:taxon-name-part></tp:taxon-name>, <tp:taxon-name><tp:taxon-name-part taxon-name-part-type="family">Curculionidae</tp:taxon-name-part></tp:taxon-name>), with descriptions of two new species</article-title><source>Zookeys</source><day>10</day><month>04</month><year>2024</year><volume>1197</volume><fpage>153</fpage><lpage>169</lpage><pub-id pub-id-type="doi">10.3897/zookeys.1197.114969</pub-id></mixed-citation></tp:treatment-meta><tp:nomenclature><label>﻿</label><tp:taxon-name>
              <object-id xmlns:xlink="http://www.w3.org/1999/xlink" content-type="arpha" xlink:type="simple">AE60747A-CFC6-5B30-B97C-2ABFF56082D8</object-id>
              <tp:taxon-name-part taxon-name-part-type="genus" reg="Pachynotus">Pachynotus</tp:taxon-name-part>
              <tp:taxon-name-part taxon-name-part-type="species" reg="arcuatus">arcuatus</tp:taxon-name-part>
              <object-id xmlns:xlink="http://www.w3.org/1999/xlink" content-type="zoobank" xlink:type="simple">https://zoobank.org/1D3535AB-C051-4DBE-9458-390738E4B13E</object-id>
            </tp:taxon-name><tp:taxon-status xmlns:xlink="http://www.w3.org/1999/xlink" xlink:type="simple">sp. nov.</tp:taxon-status><xref ref-type="fig" rid="F3">Figs 3C, D</xref><xref ref-type="fig" rid="F4">, 4B, D, F</xref><xref ref-type="fig" rid="F6">, 6</xref></tp:nomenclature><tp:treatment-sec sec-type="material" id="SECID0EQGAE"><title>Material examined.</title><p><bold><italic>Holotype</italic></bold>, ♀: (white, printed): 西藏山南地区 [Xīzàng Shānnándìqǖ] 羊措拉山 [Yángcuòlāshān] / <named-content xmlns:xlink="http://www.w3.org/1999/xlink" content-type="dwc:verbatimCoordinates" xlink:type="simple"><named-content content-type="geo-json" specific-use="{&#34;type&#34;:&#34;Point&#34;,&#34;coordinates&#34;:[91.933395,28.097080]}" id="NCID0E5GAE" xlink:type="simple">28.09708°N, 91.933395°E</named-content></named-content> / 4685 m / 2018.VIII.15 / 周润 [Zhōu Rùn] / 中科院动物所 [Zhōngkēyuàn Dòngwùsuǒ]: IOZ(E)1965679.</p></tp:treatment-sec><tp:treatment-sec sec-type="description" id="SECID0EDHAE"><title>Description.</title><p><bold>Holotype, female.</bold> Measurements (in mm): standard length: 5.90; pronotal length: 1.90; pronotal width: 2.20; elytral length: 3.90; elytral width: 3.00; rostral length: 1.15; rostral width: 0.85.</p><p><bold><italic>Habitus and colour</italic></bold> (Fig. <xref ref-type="fig" rid="F3">3C, D</xref>): body elongate-oval, small; integument dark reddish brown; antennae and legs reddish brown, with light-grey scales; scales on dorsal and lateral surfaces of rostrum moderately dense, oval to elongate-oval; antennal scape and funicles without scales; pronotum with polygonal scales, moderately dense, not contiguous; scales on elytra polygonal, dense, not contiguous; scales on ventrites moderately dense, polygonal to elongate-oval; scales on legs dense; dorsal of tarsi surface without scales; body with erect to suberect and slightly longer setae, sparser; rostrum sparsely covered with suberect fine setae; antennal scape and desmomeres I–VII with long, fine and sparse setae; dorsal and lateral surfaces of pronotum with sparse, suberect setae; setae on interstriae long, erect to suberect, behind declivity slightly longer, erect, equal to 6 × diameter of one scale; setae on ventral surface moderately long, fine, erect.</p><fig id="F3" position="float" orientation="portrait"><object-id xmlns:xlink="http://www.w3.org/1999/xlink" content-type="doi" xlink:type="simple">10.3897/zookeys.1197.114969.figure3</object-id><object-id xmlns:xlink="http://www.w3.org/1999/xlink" content-type="arpha" xlink:type="simple">CC2607AB-BABE-586A-BF1C-F89D5FEF9BB3</object-id><label>Figure 3.</label><caption><p>Habitus of <italic><tp:taxon-name><tp:taxon-name-part taxon-name-part-type="genus" reg="Pachynotus">Pachynotus</tp:taxon-name-part><tp:taxon-name-part taxon-name-part-type="species" reg="pilosus">pilosus</tp:taxon-name-part></tp:taxon-name></italic> sp. nov. paratype <bold>A</bold> dorsal view <bold>B</bold> lateral view. <italic><tp:taxon-name><tp:taxon-name-part taxon-name-part-type="genus" reg="Pachynotus">Pachynotus</tp:taxon-name-part><tp:taxon-name-part taxon-name-part-type="species" reg="arcuatus">arcuatus</tp:taxon-name-part></tp:taxon-name></italic> sp. nov. holotype <bold>C</bold> dorsal view <bold>D</bold> lateral view. Scale bars: 1 mm.</p></caption><graphic xmlns:xlink="http://www.w3.org/1999/xlink" xlink:href="zookeys-1197-153_article-114969__-g003.jpg" position="float" orientation="portrait" xlink:type="simple" id="oo_1023179.jpg"><uri content-type="original_file" xlink:type="simple">https://binary.pensoft.net/fig/1023179</uri></graphic></fig><p><bold><italic>Head</italic></bold> (Fig. <xref ref-type="fig" rid="F4">4B</xref>): moderately flat; dorsal surface smooth; punctures small and dense; eyes flat, oval; forehead weakly convex, moderately elevated than base of rostrum in lateral view.</p><fig id="F4" position="float" orientation="portrait"><object-id xmlns:xlink="http://www.w3.org/1999/xlink" content-type="doi" xlink:type="simple">10.3897/zookeys.1197.114969.figure4</object-id><object-id xmlns:xlink="http://www.w3.org/1999/xlink" content-type="arpha" xlink:type="simple">8AA9390B-84E3-5FA7-8A5C-91F265C019D1</object-id><label>Figure 4.</label><caption><p><italic><tp:taxon-name><tp:taxon-name-part taxon-name-part-type="genus" reg="Pachynotus">Pachynotus</tp:taxon-name-part><tp:taxon-name-part taxon-name-part-type="species" reg="pilosus">pilosus</tp:taxon-name-part></tp:taxon-name></italic> sp. nov. <bold>A</bold> head and rostrum, dorsal view <bold>C</bold> right protibia, anterior view <bold>E</bold> antenna, anterior view; <italic><tp:taxon-name><tp:taxon-name-part taxon-name-part-type="genus" reg="Pachynotus">Pachynotus</tp:taxon-name-part><tp:taxon-name-part taxon-name-part-type="species" reg="arcuatus">arcuatus</tp:taxon-name-part></tp:taxon-name></italic> sp. nov. <bold>B</bold> head and rostrum, dorsal view <bold>D</bold> right protibia, anterior view <bold>F</bold> antenna, anterior view. Scale bars: 0.5 mm (<bold>A, B, E, F</bold>); 1 mm (<bold>C, D</bold>).</p></caption><graphic xmlns:xlink="http://www.w3.org/1999/xlink" xlink:href="zookeys-1197-153_article-114969__-g004.jpg" position="float" orientation="portrait" xlink:type="simple" id="oo_1023180.jpg"><uri content-type="original_file" xlink:type="simple">https://binary.pensoft.net/fig/1023180</uri></graphic></fig><p><bold><italic>Rostrum</italic></bold> (Fig. <xref ref-type="fig" rid="F4">4B</xref>): in dorsal view, 1.35 × as long as wide, apex narrower than base; sides narrowed from base to middle, and then slightly broadened to apex; dorsal surface with a broad, deep, median sulcus, reaching vertex of head; posterior angle of epistome 90°, smooth; mandibular scars oval; ventral margin of antennal scrobes visible at apical half in dorsal view; in lateral view, without triangular depression positioned laterally between eyes and antennal scrobes; prementum with two setae.</p><p><bold><italic>Antennae</italic></bold> (Fig. <xref ref-type="fig" rid="F4">4F</xref>): scape slender, clavate, reaching posterior margin of eyes at rest, 0.98 × length of funicle; desmomere I 1.43 × length of II, both segments elongate clavate; desmomere III short, clavate, 0.51 × length of II; desmomere IV 0.93 × length of III, nearly equal width; desmomeres IV–VI moniliform, equal in length and width; desmomere VII moniliform, 1.08 × length, 1.03 × width of VI; club elongate-oval, apically sharp, three-segmented, uniformly pubescent, segment I 1.21 × length of II; segment II shorter than segment III.</p><p><bold><italic>Pronotum</italic></bold>: 0.86 × as long as wide; subquadrate in dorsal outline, strongly convex; sides strongly rounded, greatest width after midpoint, gradually narrowing towards both ends, fore margin shorter than posterior one; median sulcus fine, extremely shallow; postocular lobes absent, vibrissae fine, dense, yellow.</p><p><bold><italic>Scutellum</italic></bold>: large and distinct, U-shaped, shiny, uncoated, reddish brown.</p><p><bold><italic>Elytra</italic></bold>: 1.30 × as long as wide, moderately convex, elongate-oval; with base raised as prominent flange, not bisinuate; sides subparallel before declivity, only slightly narrowed near base; striae distinct, narrow, moderately deep, linear; puncture minute, spot-like, moderately dense, space between punctures narrower than diameter of punctures; interstriae wide, slightly flat, without tubercles, odd interstriae slightly raised than even ones.</p><fig id="F5" position="float" orientation="portrait"><object-id xmlns:xlink="http://www.w3.org/1999/xlink" content-type="doi" xlink:type="simple">10.3897/zookeys.1197.114969.figure5</object-id><object-id xmlns:xlink="http://www.w3.org/1999/xlink" content-type="arpha" xlink:type="simple">BFBB5A7C-DCD5-5001-905D-C805A96CE11B</object-id><label>Figure 5.</label><caption><p>Abdominal and genital structures of <italic><tp:taxon-name><tp:taxon-name-part taxon-name-part-type="genus" reg="Pachynotus">Pachynotus</tp:taxon-name-part><tp:taxon-name-part taxon-name-part-type="species" reg="pilosus">pilosus</tp:taxon-name-part></tp:taxon-name></italic> sp. nov. <bold>A</bold> ventrites, ventral view <bold>B</bold> sternite VIII and female genitalia, lateral view <bold>C</bold> sternum VIII, dorsal view <bold>D</bold> spermatheca, lateral view. Scale bars: 0.5 mm.</p></caption><graphic xmlns:xlink="http://www.w3.org/1999/xlink" xlink:href="zookeys-1197-153_article-114969__-g005.jpg" position="float" orientation="portrait" xlink:type="simple" id="oo_1023181.jpg"><uri content-type="original_file" xlink:type="simple">https://binary.pensoft.net/fig/1023181</uri></graphic></fig><p><bold><italic>Abdomen</italic></bold> (Fig. <xref ref-type="fig" rid="F6">6A</xref>): sternite I depressed in middle, slightly convex at sides; suture between sternites I and II slightly bisinuate; sternite II slightly convex; sternite I longer than II, sternite II slightly shorter than III and IV combined; sternites III and IV equal in length; sternite V moderately convex, apical round, longer than sternites III and IV combined.</p><fig id="F6" position="float" orientation="portrait"><object-id xmlns:xlink="http://www.w3.org/1999/xlink" content-type="doi" xlink:type="simple">10.3897/zookeys.1197.114969.figure6</object-id><object-id xmlns:xlink="http://www.w3.org/1999/xlink" content-type="arpha" xlink:type="simple">1C65CDB4-2FB0-520E-A747-00C5DB453A92</object-id><label>Figure 6.</label><caption><p>Abdominal and genital structures of <italic><tp:taxon-name><tp:taxon-name-part taxon-name-part-type="genus" reg="Pachynotus">Pachynotus</tp:taxon-name-part><tp:taxon-name-part taxon-name-part-type="species" reg="arcuatus">arcuatus</tp:taxon-name-part></tp:taxon-name></italic> sp. nov. <bold>A</bold> ventrites, ventral view <bold>B</bold> sternite VIII and female genitalia, lateral view <bold>C</bold> sternum VIII, dorsal view <bold>D</bold> spermatheca, lateral view. Scale bars: 0.5 mm.</p></caption><graphic xmlns:xlink="http://www.w3.org/1999/xlink" xlink:href="zookeys-1197-153_article-114969__-g006.jpg" position="float" orientation="portrait" xlink:type="simple" id="oo_1023182.jpg"><uri content-type="original_file" xlink:type="simple">https://binary.pensoft.net/fig/1023182</uri></graphic></fig><p><bold><italic>Legs</italic></bold>: rather short; femora clavate; fore tibiae obviously bent inward at apical third, apex neither projected inwards nor outwards (Fig. <xref ref-type="fig" rid="F4">4D</xref>); inner margin of fore tibiae with several extremely small teeth; median- and hind tibiae without teeth; corbels of hind tibiae closed.</p><p><bold><italic>Genitalia</italic></bold>: ventrite V (Fig. <xref ref-type="fig" rid="F6">6A</xref>) parabolic, longer than ventrite II. Sternite VIII (Fig. <xref ref-type="fig" rid="F6">6C</xref>) with spiculum ventrale thin, rod-like, and sinuate. Spermatheca (Fig. <xref ref-type="fig" rid="F6">6D</xref>) with corpus subquadrate; cornu elongate, widely curved, wide U-shaped, apically gradually narrowed; ramus quadrate.</p><p><bold>Male.</bold> Unknown.</p></tp:treatment-sec><tp:treatment-sec sec-type="remarks" id="SECID0EXPAE"><title>Remarks.</title><p>This new species resembles <italic><tp:taxon-name><tp:taxon-name-part taxon-name-part-type="genus" reg="Pachynotus">P.</tp:taxon-name-part><tp:taxon-name-part taxon-name-part-type="species" reg="pilosus">pilosus</tp:taxon-name-part></tp:taxon-name></italic> sp. nov. but differs by the following characters: scutellum U-shaped; rostrum with a broad and deep median sulcus, reaching head vertex; elytra base raised as prominent flange; fore tibiae obviously bent inward at apical third.</p></tp:treatment-sec><tp:treatment-sec sec-type="etymology" id="SECID0EIQAE"><title>Etymology.</title><p><italic>Arcuatus</italic>, Latin participle, meaning “curved”, in reference to the fore tibiae, which is bent inward at its apical third.</p></tp:treatment-sec><tp:treatment-sec sec-type="distribution" id="SECID0EVQAE"><title>Distribution.</title><p>China (Xizang).</p></tp:treatment-sec></tp:taxon-treatment>
