# Supplementary material for: ﻿Revision of the Chinese Pachynotus Kollar & L. Redtenbacher, 1844 (Coleoptera, Curculionidae), with descriptions of two new species
Source: Zookeys. 2024 Apr 10;1197:153–69. doi: 10.3897/zookeys.1197.114969 (PMC11033554; doi:10.3897/zookeys.1197.114969)
Supplement: XML Treatment for Pachynotus lampoglobus [file zookeys.1197.114969-treatment4.xml]

<!DOCTYPE tp:taxon-treatment
  PUBLIC "-//TaxonX//DTD Taxonomic Treatment Publishing DTD v0 20100105//EN" "tax-treatment-NSO.dtd">
<tp:taxon-treatment xmlns:tp="http://www.plazi.org/taxpub"><tp:treatment-meta><kwd-group><label>Taxon classification</label><kwd>
                <named-content content-type="kingdom">Animalia</named-content>
              </kwd><kwd>
                <named-content content-type="order">Coleoptera</named-content>
              </kwd><kwd>
                <named-content content-type="family">Curculionidae</named-content>
              </kwd></kwd-group><mixed-citation publication-type="journal"><person-group><name><surname>Ren</surname><given-names>Jinliang</given-names></name><name><surname>Ren</surname><given-names>Li</given-names></name><name><surname>Zhang</surname><given-names>Runzhi</given-names></name></person-group><article-title>﻿Revision of the Chinese <italic><tp:taxon-name><tp:taxon-name-part taxon-name-part-type="genus" reg="Pachynotus">Pachynotus</tp:taxon-name-part></tp:taxon-name></italic> Kollar &amp; L. Redtenbacher, 1844 (<tp:taxon-name><tp:taxon-name-part taxon-name-part-type="order">Coleoptera</tp:taxon-name-part></tp:taxon-name>, <tp:taxon-name><tp:taxon-name-part taxon-name-part-type="family">Curculionidae</tp:taxon-name-part></tp:taxon-name>), with descriptions of two new species</article-title><source>Zookeys</source><day>10</day><month>04</month><year>2024</year><volume>1197</volume><fpage>153</fpage><lpage>169</lpage><pub-id pub-id-type="doi">10.3897/zookeys.1197.114969</pub-id></mixed-citation></tp:treatment-meta><tp:nomenclature><label>﻿</label><tp:taxon-name>
              <object-id xmlns:xlink="http://www.w3.org/1999/xlink" content-type="arpha" xlink:type="simple">E892AE9F-F3BD-5472-ABE8-CE924C0B28CA</object-id>
              <tp:taxon-name-part taxon-name-part-type="genus" reg="Pachynotus">Pachynotus</tp:taxon-name-part>
              <tp:taxon-name-part taxon-name-part-type="species" reg="lampoglobus">lampoglobus</tp:taxon-name-part>
            </tp:taxon-name><tp:taxon-authority>Chao &amp; Y.-Q. Chen, 1980</tp:taxon-authority><xref ref-type="fig" rid="F7">Fig. 7</xref></tp:nomenclature><tp:treatment-sec sec-type="material" id="SECID0EDSAE"><title>Material examined.</title><p><bold><italic>Holotype</italic></bold>, ♂: (white, printed): 西藏普兰科加 [Xīzàng Pǔlán Kējiā] / 3700公尺 [Gōng Chǐ] / 中国科学院 [Zhōngguókēxúeyuàn] / 14. VII 1976 / 黄复生 [Huáng Fùshēng]: IOZ(E)905056 // Paratype (1♂): same data as holotype except IOZ(E)905057.</p></tp:treatment-sec><tp:treatment-sec sec-type="redescription" id="SECID0EOSAE"><title>Redescription.</title><p><bold>Holotype, male.</bold> Measurements (in mm): standard length: 5.60; pronotal length: 1.85; pronotal width: 2.10; elytral length: 3.70; elytral width: 3.00; rostral length: 1.10; rostral width: 1.00.</p><p><bold><italic>Habitus and colour</italic></bold> (Fig. <xref ref-type="fig" rid="F7">7</xref>): body wide, ovate; blackish-reddish brown; antennae and legs reddish brown, with pale yellowish-brown scales with red-green metallic lustre; scales on dorsal and lateral surfaces of rostrum moderately dense, oval to elongate-oval; antennal scape and funicles without scales; pronotum with polygonal scales, moderately dense, not contiguous; scales on elytra polygonal, dense, but not contiguous; scales on ventrites moderately dense, polygonal to elongate-oval; scales on legs dense; dorsal of tarsi surface without scales; body with erect to suberect, short, sparse setae; rostrum sparsely covered with suberect, fine, short setae; antennal scape and desmomeres I–VII with long, fine, sparse setae; dorsal and lateral surfaces of pronotum with sparse, suberect setae; setae on interstriae short, erect to suberect, equal to 2 × diameter of scale; setae on the ventral surface moderately long, fine, erect.</p><fig id="F7" position="float" orientation="portrait"><object-id xmlns:xlink="http://www.w3.org/1999/xlink" content-type="doi" xlink:type="simple">10.3897/zookeys.1197.114969.figure7</object-id><object-id xmlns:xlink="http://www.w3.org/1999/xlink" content-type="arpha" xlink:type="simple">AE2B8AC1-6F15-5564-9914-DA7C986DF523</object-id><label>Figure 7.</label><caption><p>Habitus of <italic><tp:taxon-name><tp:taxon-name-part taxon-name-part-type="genus" reg="Pachynotus">Pachynotus</tp:taxon-name-part><tp:taxon-name-part taxon-name-part-type="species" reg="lampoglobus">lampoglobus</tp:taxon-name-part></tp:taxon-name></italic>, holotype. <bold>A</bold> dorsal view <bold>B</bold> lateral view <bold>C</bold> specimen label. Scale bars: 1 mm.</p></caption><graphic xmlns:xlink="http://www.w3.org/1999/xlink" xlink:href="zookeys-1197-153_article-114969__-g007.jpg" position="float" orientation="portrait" xlink:type="simple" id="oo_1023183.jpg"><uri content-type="original_file" xlink:type="simple">https://binary.pensoft.net/fig/1023183</uri></graphic></fig><p><bold><italic>Head</italic></bold>: convex; dorsal surface smooth; punctures small and dense; eyes moderately convex, oval; forehead convex, moderately elevated than base of rostrum in lateral view.</p><p><bold><italic>Rostrum</italic></bold>: in dorsal view, 1.10 × as long as wide; sides narrowed from base to apex; apex narrower than base; dorsal surface with a broad and deep median sulcus, reaching middle of forehead; posterior angle of epistome more than 90°, smooth; mandibular scars oval; ventral margin of antennal scrobes visible at apical two-thirds in dorsal view; in lateral view, without triangular depression positioned laterally between eyes and antennal scrobes; prementum with four setae.</p><p><bold><italic>Antennae</italic></bold>: scape slender, clavate, reaching middle of eyes at rest, 0.88 × length of funicle; desmomere I 1.30 × length of II, both segments elongate clavate; desmomere III short, clavate, 0.47 × length of II; desmomere IV 0.88 × length of III, nearly equal width; desmomeres IV–VI moniliform, equal in length and width; desmomere VII moniliform, 1.09 × length, 1.06 × width of VI; club elongate-oval, apical sharp, three-segmented, uniformly pubescent, segment I 1.35 × length of II; segment II shorter than segment III.</p><p><bold><italic>Pronotum</italic></bold>: 0.88 × as long as wide; subquadrate in dorsal outline, strongly convex; sides strongly rounded, greatest width at midpoint, gradually narrowing towards both ends, fore margin shorter than posterior one; median sulcus, fine, extremely shallow; dorsal surface of pronotum smooth, punctures small, each puncture covered by a scale; postocular lobes absent, vibrissae fine, dense, yellow.</p><p><bold><italic>Scutellum</italic></bold>: large and distinct, U-shaped, shiny, uncoated, reddish brown.</p><p><bold><italic>Elytra</italic></bold>: 1.23 × as long as wide, moderately convex, elongate-oval; base not raised as prominent flange, not bisinuate; sides subparallel before declivity, only slightly narrowed near the base; striae distinct, narrow, moderately deep, linear; punctures minute, spot-like, moderately dense, spaces between punctures narrower than diameter of punctures; interstriae wide, flat, without tubercles, odd interstriae not more raised than even ones.</p><p><bold><italic>Abdomen</italic></bold>: sternite I depressed in middle, slightly convex at sides; suture between sternite I and II slightly bisinuate; sternite II slightly convex; sternite I longer than II, sternite II slightly shorter than III and IV combined; sternites III and IV equal in length; sternite V moderately convex, apical round, shorter than sternites III and IV combined.</p><p><bold><italic>Legs</italic></bold>: slightly short; femora clavate, densely with scales; fore tibiae bent inward at apical half, apex projected inwards and outwards; inner margin of fore tibiae with several moderately large teeth; median- and hind tibiae with moderately small teeth; corbels of hind tibiae closed.</p></tp:treatment-sec><tp:treatment-sec sec-type="variation" id="SECID0EXVAE"><title>Variation.</title><p><bold>Male paratype.</bold> Measurements (in mm): standard length: 6.10; pronotal length: 1.90; pronotal width: 2.20; elytral length: 3.80; elytral width: 3.10; rostral length: 1.10; rostral width: 0.90.</p><p><bold>Female.</bold> Unknown.</p></tp:treatment-sec><tp:treatment-sec sec-type="distribution" id="SECID0EDWAE"><title>Distribution.</title><p>China (Xizang).</p></tp:treatment-sec></tp:taxon-treatment>
